# Supplementary material for: Exploring Extracellular Vesicles Biogenesis in Hypothalamic Cells through a Heavy Isotope Pulse/Trace Proteomic Approach
Source: Cells. 2020 May 25;9(5):1320. doi: 10.3390/cells9051320 (PMC7291124; doi:10.3390/cells9051320)
Supplement: Supplementary file 1 [file cells-09-01320-s001.zip]

Archive with 3 entries (3 files):
- Combined_pSILAC_Data.xlsx
- Supplementary Figure.pdf
- Table S1.docx
